# Supplementary material for: Integrated transcriptome and metabolome revealed the drought responsive metabolic pathways in Oriental Lily (Lilium L.)
Source: PeerJ. 2023 Dec 18;11:e16658. doi: 10.7717/peerj.16658 (PMC10734436; doi:10.7717/peerj.16658)
Supplement: Supplemental Information 2 [file peerj-11-16658-s002.zip]

Archive with 43 entries (36 files):
- 7.27/
- 7.27/Fig. 1/
- 7.27/Fig. 1/a.png
- 7.27/Fig. 1/b.png
- 7.27/Fig. 1/c.png
- 7.27/Fig. 1/d.png
- 7.27/Fig. 1/e.png
- 7.27/Fig. 1/f.png
- 7.27/Fig. 1/g.png
- 7.27/Fig. 1/h.png
- 7.27/Fig. 1/i.png
- 7.27/Fig. 1/j.png
- 7.27/Fig. 2/
- 7.27/Fig. 2/a.png
- 7.27/Fig. 2/b.png
- 7.27/Fig. 2/c.png
- 7.27/Fig. 3/
- 7.27/Fig. 3/a.png
- 7.27/Fig. 3/b.png
- 7.27/Fig. 3/c.png
- 7.27/Fig. 4/
- 7.27/Fig. 4/a.pdf
- 7.27/Fig. 4/b.png
- 7.27/Fig. 4/c.png
- 7.27/Fig. 4/d.png
- 7.27/Fig. 4/e.png
- 7.27/Fig. 5/
- 7.27/Fig. 5/a.png
- 7.27/Fig. 5/b.png
- 7.27/Fig. 5/c.png
- 7.27/Fig. 6/
- 7.27/Fig. 6/OE-2.png
- 7.27/Fig. 6/OE-3.png
- 7.27/Fig. 6/OE-4.png
- 7.27/Fig. 6/WT.png
- 7.27/Fig. 6/a.png
- 7.27/Fig. 6/b.png
- 7.27/Fig. 6/c.png
- 7.27/Fig. 6/f.png
- 7.27/Fig. 6/oe-2 (1).png
- 7.27/Fig. 6/oe-3 (1).png
- 7.27/Fig. 6/oe-4 (1).png
- 7.27/Fig. 6/wt (1).png
